# Supplementary material for: Mindfulness Reduces Adolescent Depression Through Stress Appraisal and Cognitive Reactivity: Evidence from a Four-Wave Longitudinal Study
Source: Medicina (Kaunas). 2025 Jun 26;61(7):1154. doi: 10.3390/medicina61071154 (PMC12299247; doi:10.3390/medicina61071154)
Supplement: Supplementary file 1 [file medicina-61-01154-s001.zip]

Archive with 1 entries (1 files):
- medicina-3703681-supplementary.pdf
